# Supplementary material for: Outcome of Irrigation and Debridement with Topical Antibiotic Delivery Using Antibiotic-Impregnated Calcium Hydroxyapatite for the Management of Periprosthetic Hip Joint Infection
Source: Antibiotics (Basel). 2023 May 21;12(5):938. doi: 10.3390/antibiotics12050938 (PMC10215927; doi:10.3390/antibiotics12050938)
Supplement: Supplementary file 1 [file antibiotics-12-00938-s001.zip]

Archive with 1 entries (1 files):
- antibiotics-2361105-supplementary.pdf
